# Supplementary material for: Design, Synthesis, and Biological Evaluation of New Potential Unusual Modified Anticancer Immunomodulators for Possible Non-Teratogenic Quinazoline-Based Thalidomide Analogs
Source: Int J Mol Sci. 2023 Aug 4;24(15):12416. doi: 10.3390/ijms241512416 (PMC10418715; doi:10.3390/ijms241512416)
Supplement: Supplementary file 1 [file ijms-24-12416-s001.zip]

Archive with 1 entries (1 files):
- ijms-2484070-supplementary.pdf
